# Supplementary material for: Dynamic compression of Ce and Pr with millisecond time-resolved X-ray diffraction
Source: Sci Rep. 2022 Oct 14;12:17294. doi: 10.1038/s41598-022-22111-5 (PMC9568586; doi:10.1038/s41598-022-22111-5)
Supplement: Supplementary file 1 — Supplementary Information 1. [file 41598_2022_22111_MOESM1_ESM.xlsx]

## Sheet: Ce
Pressure	Gamma-Ce Vol	Alpha-Ce Vol		Pressure	Gamma-Ce Vol	Alpha-Ce Vol		Pressure	Gamma-Ce Vol	Alpha-Ce Vol		Pressure	Gamma-Ce Vol	Alpha-Ce Vol		Pressure	Gamma-Ce Vol	Alpha-Ce Vol		Pressure	Gamma-Ce Vol	Alpha-Ce Vol		Pressure	Gamma-Ce Vol	Alpha-Ce Vol		Pressure	Gamma-Ce Vol	Alpha-Ce Vol
GPa	Å^3	Å^3		GPa	Å^3	Å^3		GPa	Å^3	Å^3		GPa	Å^3	Å^3		GPa	Å^3	Å^3		GPa	Å^3	Å^3		GPa	Å^3	Å^3		GPa	Å^3	Å^3
Run 1 Ramp 1				Run 2 Ramp 2				Run 2 Ramp 3				Run 2 Ramp 4				Run 2 Ramp 6				Run 2 Ramp 7				Run 2 Ramp 8				Run 2 Ramp 9
0.23146	33.8973			0.38782	33.6444	--		0.14997	34.1799	--		0.41467	33.8119	--		0.53901	33.4228	--		0.45732	33.3652	--		0.50262	33.5042	--		0.42313	33.5926	--
0.23861	33.9309			0.39169	33.5964	--		0.15804	34.1914	--		0.44787	33.7682	--		0.53078	33.4223	--		0.4659	33.3831	--		0.60945	32.9786	--		0.42672	33.6106	--
0.23751	33.9029			0.40484	33.5604	--		0.16206	34.1747	--		0.47283	33.6826	--		0.53777	33.424	--		0.46378	33.3863	--		0.76519	32.7269	28.1023		0.42921	33.5963	--
0.24596	33.9204			0.41861	33.5269	--		0.18248	34.175	--		0.50909	33.5799	--		0.53644	33.4178	--		0.46005	33.389	--		0.98597	32.6101	27.9813		0.42495	33.6004	--
0.2418	33.9112			0.41706	33.5365	--		0.18829	34.1765	--		0.54413	33.4832	--		0.52411	33.4201	--		0.47855	33.3659	--		1.15231	32.4254	27.778		0.44327	33.5918	--
0.23417	33.9371			0.42481	33.5196	--		0.19158	34.1837	--		0.5858	33.4061	--		0.55299	33.4268	--		0.46784	33.383	--		1.34562	--	27.4279		0.42872	33.5947	--
0.24781	33.9209			0.43508	33.478	--		0.1971	34.156	--		0.62673	33.2991	--		0.54231	33.4177	--		0.47513	33.3683	--		1.63044	--	27.0968		0.43314	33.5919	--
0.22928	33.9281			0.44602	33.4366	--		0.20792	34.1466	--		0.69585	33.0037	--		0.54558	33.4196	--		0.47722	33.379	--		1.94078	--	26.7387		0.44417	33.5771	--
0.23904	33.9093			0.44883	33.4041	--		0.21838	34.1595	--		0.73312	32.9042	28.2413		0.542	33.4151	--		0.45603	33.3778	--		2.37452	--	26.3894		0.43952	33.5712	--
0.23317	33.9143			0.46316	33.3301	--		0.23089	34.1397	--		0.76421	32.5204	28.0735		0.53379	33.4185	--		0.46531	33.3767	--		2.57157	--	26.2277		0.43667	33.5665	--
0.24358	33.9277			0.48089	33.3019	--		0.22446	34.1369	--		0.80349	32.528	28.0729		0.53948	33.4506	--		0.4631	33.3862	--		2.62104	--	26.1837		0.45387	33.5688	--
0.2353	33.9416			0.48434	33.2854	--		0.23729	34.1297	--		0.81641	32.5677	28.0252		0.5519	33.4572	--		0.47551	33.3776	--		2.70939	--	26.0979		0.44012	33.5605	--
0.24771	33.9343			0.49342	33.232	--		0.2492	34.1017	--		0.85991	32.4978	27.9564		0.5781	33.3055	--		0.46492	33.3758	--		2.7364	--	26.0949		0.44909	33.5658	--
0.24011	33.936			0.50609	33.1935	--		0.26025	34.0738	--		0.88768	32.4866	27.9431		0.6423	33.0836	--		0.46302	33.3599	--		2.76108	--	26.093		0.46222	33.5577	--
0.24894	33.9137			0.50335	33.1335	--		0.27125	34.0545	--		0.92009	32.4256	27.9378		0.72035	32.8181	--		0.46009	33.3687	--						0.45108	33.549	--
0.25147	33.929			0.52254	33.0948	--		0.2758	34.0544	--		0.95291	32.4515	27.8967		0.76357	32.7656	28.0843		0.47988	33.3578	--						0.46158	33.5548	--
0.2443	33.9195			0.5389	33.0297	--		0.28467	34.0245	--		0.97742	32.4618	27.8476		0.85374	32.6884	28.1114		0.46359	33.3715	--						0.46557	33.5511	--
0.24214	33.916			0.53707	32.9879	--		0.28907	33.9873	--		1.01454	32.4492	27.8118		0.91211	32.6891	28.0257		0.46259	33.3496	--						0.46562	33.5331	--
0.24897	33.9205			0.54856	32.9046	--		0.30351	33.9456	--		1.06601	32.4118	27.7042		0.98074	32.6402	28.0086		0.46894	33.36	--						0.46123	33.5164	--
0.26024	33.928			0.55806	32.868	--		0.31427	33.9044	--		1.10055		27.6483		1.0664	32.53	27.9469		0.46488	33.376	--						0.46846	33.5043	--
0.23344	33.9164			0.57224	32.8183	--		0.32213	33.8623	--		1.12932		27.6109		1.13358	32.4769	27.8543		0.46901	33.3636	--						0.47603	33.5078	--
0.24539	33.9266			0.58835	32.7702	--		0.34075	33.8423	--		1.17997		27.5545		1.23354	--	27.7035		0.4691	33.3642	--						0.47066	33.4991	--
0.23468	33.9248			0.59844	32.8	--		0.358	33.8258	--		1.21953		27.4731		1.37354	--	27.5605		0.49939	33.4099	--						0.47762	33.4977	--
0.22959	33.9012			0.61554	32.7471	--		0.37575	33.7633	--		1.25765		27.4366		1.48277	--	27.3973		0.54481	33.3411	--						0.47609	33.486	--
0.23865	33.9287			0.63321	32.7396	--		0.39449	33.7339	--		1.29644		27.3954		1.58715	--	27.234		0.63062	33.1364	--						0.48208	33.484	--
0.23591	33.9211			0.64421	32.7169	--		0.41269	33.6806	--		1.34965		27.327		1.7151	--	27.0716		0.65399	32.8678	--						0.47828	33.463	--
0.25013	33.9274			0.64891	32.6501	--		0.42833	33.6172	--		1.40507		27.261		1.85252	--	26.9177		0.68805	32.724	--						0.49299	33.4508	--
0.24607	33.9483			0.6582	32.6142	--		0.45706	33.5532	--		1.4636		27.1839		1.972	--	26.7494		0.71408	32.6756	28.1231						0.48477	33.4596	--
0.24352	33.9244			0.6812	32.604	--		0.47998	33.5067	--		1.51209		27.1317		2.1531	--	26.5989		0.89036	32.6518	28.0353						0.48887	33.4338	--
0.24509	33.9369			0.69618	32.5632	--		0.50124	33.4803	--		1.57209		27.0807		2.35424	--	26.4297		1.01542	--	27.9572						0.49475	33.4348	--
0.23962	33.9108			0.74045	32.5334	28.0545		0.50866	33.4198	--		1.6209		27.0112		2.57215	--	26.2324		1.11716	--	27.8063						0.50411	33.4248	--
0.24864	33.9411			0.74373	32.5253	28.0136		0.55094	33.3611	--		1.69444		26.9431		2.8024	--	26.0519		1.21714	--	27.633						0.49949	33.3969	--
0.22277	33.931			0.75973	32.509	28.0362		0.58478	33.2908	--		1.76465		26.8616		3.11619	--	25.8845		1.31227	--	27.4531						0.4959	33.3899	--
0.25732	33.9391			0.77066	32.5213	27.9938		0.59755	33.2417	--		1.82949		26.8155		3.41975	--	25.6614		1.4437	--	27.2718				--		0.50228	33.3872	--
0.25834	33.9267			0.8023	32.5032	27.9813		0.62148	33.1989	--		1.90371		26.7218		3.71523	--	25.4979		1.59318	--	27.0715				--		0.51451	33.3888	--
0.23844	33.9201			0.80722	32.4635	27.9884		0.65819	33.1155	--		1.98452		26.6489		3.83711	--	25.4445		1.73094	--	26.9095				--		0.52043	33.3821	--
0.22219	33.9346			0.82896	32.4547	28.0019		0.66512	33.0402	--		2.07614		26.5837		3.95567	--	25.3791		1.89688	--	26.7481				--		0.52176	33.3735	--
0.23275	33.9531			0.85131	32.4432	27.9365		0.69741	33.0001	--		2.16586		26.516						2.10117	--	26.5195				--		0.52464	33.3555	--
0.23117	33.9474			0.85664	32.4327	27.9634		0.70859	32.9364	--		2.23876		26.4994						2.31909	--	26.358				--		0.52308	33.3497	--
0.23771	33.9257			0.86871	32.4161	27.9806		0.72363	32.8458	28.0595		2.28321		26.4833						2.55515	--	26.1533				--		0.52405	33.3428	--
0.23932	33.9493			0.90014		27.9191		0.75351	32.6968	28.0679		2.30545		26.4632						2.86736	--	25.9641				--		0.52748	33.3214	--
0.25273	33.921			0.91596		27.8878		0.76424	32.7475	28.0587		2.32087		26.4724						2.99491	--	25.8917				--		0.53602	33.3086	--
0.2356	33.9161			0.94299		27.8466		0.78065	32.7236	28.1336		2.33044		26.4555						3.01821	--	25.854				--		0.53945	33.3082	--
0.23321	33.9205			0.97082		27.7993		0.79589	32.7531	28.0568		2.34689		26.4479						3.08664	--	25.8415				--		0.53239	33.2963	--
0.24451	33.9125			0.98175		27.7675		0.81883	32.6947	28.1065		2.35394		26.4303						3.08413	--	25.8225				--		0.54417	33.2751	--
0.24643	33.9134			1.00415		27.7794		0.83153	32.6746	28.0888		2.35923		26.4243						3.12429	--	25.7935				--		0.54844	33.2637	--
0.24237	33.9179			1.03091		27.7445		0.84971	32.6616	28.11		2.36786		26.4302						3.12185	--	25.7839						0.55667	33.2576	--
0.24197	33.9197			1.06855		27.681		0.86845	32.6773	28.1078		2.36992		26.4167						3.13019	--	25.7656						0.5581	33.2417	--
0.24143	33.9265			1.09821		27.6506		0.87898	32.6653	28.0577		2.37448		26.4153						3.14151	--	25.7736						0.56649	33.2254	--
0.26092	33.92			1.11539		27.6033		0.90388	32.6195	28.008		2.38138		26.4211														0.56036	33.2159	--
0.23179	33.9053			1.14678		27.5989		0.91035	32.5714	28.0119		2.39185		26.3973														0.56944	33.2051	--
0.24038	33.9296			1.17132		27.5454		0.93298	32.5845	27.9963		2.38518		26.4308														0.57451	33.1921	--
0.24802	33.9237			1.19879		27.5239		0.95513	32.5386	27.9791																		0.56393	33.1911	--
0.25313	33.9187			1.25555		27.481		0.96978	--	27.9428																		0.57071	33.1848	--
0.25817	33.9102			1.28298		27.4494		0.99425	--	27.8842																		0.57266	33.178	--
0.24935	33.9312			1.30369		27.4175		1.00661	--	27.9																		0.57494	33.1646	--
0.24249	33.9032			1.31421		27.4101		1.02598	--	27.8133																		0.57464	33.1567	--
0.25182	33.8992			1.33817		27.3727		1.06022	--	27.7619																		0.57986	33.1208	--
0.25379	33.8977			1.37077		27.3149		1.08194	--	27.7564																		0.598	33.1209	--
0.25431	33.9085			1.39296		27.297		1.11327	--	27.7161																		0.59313	33.097	--
0.24679	33.8933			1.43086		27.2416		1.13552	--	27.6509						--												0.59931	33.0839	--
0.2502	33.883			1.45743		27.2228		1.16635	--	27.6063																		0.60194	33.0596	--
0.26223	33.901			1.48436		27.1776		1.20208	--	27.5608																		0.6072	33.058	--
0.24711	33.8935			1.5276		27.1687		1.2246	--	27.5259																		0.59759	33.0387	--
0.25231	33.9002			1.55697		27.143		1.24753	--	27.4956																		0.61955	33.0161	--
0.26145	33.8947			1.56587		27.1054		1.27298	--	27.4437																		0.62018	33.0136	--
0.24974	33.9141			1.57427		27.0727		1.30485	--	27.4179																		0.61981	33.0024	--
0.25731	33.8946			1.60845		27.0731		1.33356	--	27.4061																		0.61965	32.9867	--
0.26434	33.8902			1.60199		27.0686		1.36318	--	27.3691																		0.62481	32.9943	--
0.26935	33.8783			1.61006		27.0691		1.39184	--	27.3437																		0.62473	32.9871	--
0.25645	33.8747			1.60871		27.0405		1.42307	--	27.287																		0.6324	32.9776	--
0.25663	33.8794			1.60161		27.0451		1.45546	--	27.2425																		0.64662	32.9443	--
0.25999	33.8894			1.63173		27.0502		1.48996	--	27.2088				--														0.62993	32.9512	--
0.26046	33.8647			1.63267		27.0431		1.5148	--	27.1834				--														0.63442	32.9322	--
0.26831	33.8657			1.62891		27.0413		1.54727	--	27.1526				--														0.64389	32.9076	--
0.27068	33.8617			1.64025		27.035		1.57894	--	27.1036				--														0.64222	32.8922	--
0.2635	33.8518			1.63639		27.0484		1.61748	--	27.0926				--														0.65497	32.8943	--
0.26189	33.8475			1.64135		27.039		1.6539	--	27.0418				--														0.6504	32.8738	--
0.25861	33.8522			1.65224		27.0315		1.68782	--	27.014				--														0.65714	32.8729	--
0.25116	33.8326			1.64704		27.036		1.73632	--	26.978				--														0.6585	32.8456	--
0.28367	33.8562			1.63851		27.0207		1.7693	--	26.9337				--														0.66658	32.8541	--
0.27698	33.8334			1.64989		27.0027		1.81741	--	26.9126				--														0.66404	32.8296	--
0.27679	33.8267			1.66709		27.014		1.86187	--	26.8642				--														0.66279	32.7997	--
0.28411	33.8401			1.64537		27.034		1.90861	--	26.853				--														0.67834	32.8058	--
0.26532	33.811			1.63552		27.0126		1.95616	--	26.8148				--														0.68266	32.7848	--
0.28406	33.8115			1.65408		27.0058		2.00246	--	26.7785				--														0.68713	32.7841	--
0.27691	33.8499			1.65042		27.0316		2.05816	--	26.7662				--														0.6913	32.773	--
0.2755	33.8461			1.64185		26.9995		2.11538	--	26.7074				--														0.69452	32.7463	--
0.29101	33.7929			1.66267		27.0041		2.16595	--	26.6597				--														0.69609	32.7392	--
0.29448	33.7928			1.6583		27.0209		2.20404	--	26.6495				--														0.70679	32.7582	--
0.26839	33.7929			1.65689		27.0048								--														0.69865	32.7542	28.1586
0.28506	33.788			1.65677		27.0062								--														0.70725	32.7594	28.2085
0.28807	33.7814			1.65276		26.9842								--														0.71547	32.763	28.1774
0.27706	33.7391			1.66786		26.999								--														0.72474	32.7769	28.1025
0.29613	33.7802			1.67755		27.0141								--														0.71924	32.7691	28.1204
0.30204	33.7585			1.6604		26.9867								--														0.72449	32.7793	28.1649
0.30916	33.7646			1.65303		26.9937								--														0.72249	32.776	28.0984
0.31527	33.7584			1.65581		27.0062																						0.72179	32.7735	28.0927
0.30767	33.7979			1.67847		26.9999																						0.72919	32.7705	28.0962
0.30986	33.7103			1.68527		27.0141																						0.73208	32.771	28.0893
0.32018	33.7476			1.68645		27.0063																						0.72883	32.7599	28.1148
0.31193	33.7621			1.66333		26.9827																						0.73829	32.7576	28.0774
0.32145	33.7395			1.66762		27.0001																						0.73937	32.779	28.0717
0.31774	33.7373			1.68577		27.01																						0.75326	32.7641	28.0875
0.32563	33.7203			1.68092		26.9838																						0.75338	32.7597	28.1015
0.32672	33.7122			1.66361		26.9778																						0.75436	32.7447	28.0646
0.34017	33.7409			1.67199		26.9882																						0.76143	32.7585	28.0394
0.34171	33.7201			1.66457		26.9924																						0.75315	32.7652	28.0341
0.35398	33.7636			1.67882		27.0026																						0.76433	32.7605	28.0503
0.35797	33.7109			1.68524		27.0047																						0.75933	32.7606	28.0347
0.33955	33.7094			1.67886		26.995																						0.75955	32.749	28.0103
0.34922	33.6837			1.68076		26.9892																						0.78122	32.7506	28.0472
0.36552	33.6987			1.68229		26.992																						0.77208	32.7483	28.0524
0.37066	33.6945			1.67739		26.9882																						0.77548	32.731	28.0016
0.3549	33.6789			1.68797		26.9992																						0.78185	32.7296	28.0052
0.37616	33.7006			1.67492		26.9802																						0.79633	32.7277	27.9834
0.40057	33.6586			1.67433		26.9736																						0.78959	32.7269	28.0337
0.38019	33.7024			1.68063		26.995																						0.7943	32.7176	27.9954
0.38679	33.6504			1.68883		26.9874																						0.78751	32.7206	28.0221
0.38425	33.6132			1.67365		26.9699																						0.79241	32.7227	27.9859
0.40126	33.6748			1.67247		26.9849																						0.79792	32.6917	28.0418
0.40859	33.6128			1.67527		26.9833																						0.79255	32.7115	28.0088
0.40074	33.6442			1.67538		26.9692																						0.8119	32.6957	27.998
0.3846	33.632			1.69355		27.0001																						0.80676	32.7148	27.9908
0.42124	33.5899			1.69787		26.9708																						0.81894	32.703	28.0159
0.41106	33.6491			1.68585		26.9932																						0.82599	32.6962	27.976
0.42726	33.5906			1.67397		26.9835																						0.82621	32.6819	28.0031
0.40613	33.6438			1.69667		26.9809																						0.83848	32.7112	28.0039
0.41375	33.6296			1.68946		26.9866																						0.82523	32.7073	27.9975
0.41861	33.621			1.6866		26.979																						0.82502	32.6988	28.0099
0.41657	33.6209			1.69543		26.9702																						0.83014	32.6923	28
0.43795	33.5929			1.68935		26.9849																						0.8395	32.7124	27.9911
0.43147	33.567			1.68016		26.9854																						0.8457	32.6857	27.9728
0.41911	33.5976			1.68752		26.9859																						0.84	32.6996	27.9747
0.42924	33.6048			1.69379		26.9773																						0.84214	32.7053	27.9805
0.44929	33.5706			1.68303		26.9906																						0.83993	32.6908	27.9816
0.43141	33.5494			1.70076		26.9699																						0.85284	32.6825	27.9919
0.43356	33.5477			1.69482		26.983																						0.8592	32.6621	27.9677
0.46087	33.5605			1.66663		26.9849																						0.86217	32.6808	28.009
0.47867	33.6065			1.69019		26.9603																						0.86434	32.6603	27.9867
0.42399	33.5374			1.68642		26.975																						0.86755	32.6727	27.9594
0.45893	33.5168			1.68435		26.9809																						0.87332	32.6523	28.0156
0.45998	33.5605			1.67268		26.964																						0.87257	32.6756	27.9947
0.48691	33.4976			1.69254		26.9828																						0.89401	32.6605	27.9877
0.46717	33.5057			1.70181		26.9877																						0.87473	32.6778	27.9768
0.48359	33.5524			1.69603		26.9797																						0.89238	32.6682	27.9875
0.4816	33.4594																											0.89367	32.6345	27.9843
0.5006	33.5308																											0.89987	32.6715	27.972
0.48909	33.4846																											0.90683	32.6683	27.987
0.48548	33.4958																											0.90175	32.6796	27.995
0.48763	33.4445																											0.91996	32.6564	27.9887
0.50559	33.4702																											0.9136	32.6786	28.004
0.46689	33.5449																											0.92332	32.6433	27.9835
0.50048	33.4228																											0.90862	32.6559	27.983
0.49946	33.44																											0.9239	32.6534	27.979
0.5154	33.4377																											0.93045	32.6474	27.9769
0.50495	33.4636																											0.91649	32.6335	27.9842
0.50434	33.4179																											0.92441	32.656	27.9693
0.50371	33.4073																											0.9357	32.6561	27.9818
0.53441	33.4293																											0.9391	32.6322	27.9821
0.52769	33.4473																											0.94647	32.6148	27.9709
0.54441	33.3984																											0.94281	32.6432	27.9513
0.52577	33.4269																											0.95589	32.6405	27.9588
0.51031	33.406																											0.95553	32.6039	27.9584
0.55441	33.4057																											0.96216	32.5583	27.9521
0.4889	33.3913																											0.96558	32.5917	27.9814
0.51988	33.3885									--																		0.97135	32.5831	27.958
0.55696	33.3962									--																		0.96735	32.6158	27.9554
0.5444	33.341									--																		0.97243	32.5618	27.9463
0.55609	33.3725									--																		0.98358	32.5897	27.9421
0.55968	33.3356									--																		0.98835	32.5394	27.9412
0.53508	33.3691									--																		0.98519	32.5707	27.9278
0.54197	33.3403									--																		0.98584	32.6118	27.948
0.54177	33.3592									--																		0.99508	32.5345	27.9376
0.58749	33.3235									--																		0.99716	32.5756	27.9289
0.54589	33.2744									--																		0.98898	32.5376	27.9208
0.55299	33.3278									--																		0.99834	32.5383	27.9315
0.5528	33.2673									--																		1.00306	32.5313	27.9023
0.5484	33.2819									--																		1.01076	32.5018	27.9253
0.57343	33.3492									--																		1.01963	32.5567	27.8839
0.56375	33.2801									--																		1.0341	32.5857	27.8905
0.55956	33.26									--																		1.02932	32.5528	27.9008
0.57909	33.2328									--																		1.02337	32.5238	27.9006
0.57579	33.2592									--																		1.02562	32.5149	27.9123
0.57427	33.2326									--																		1.02202	32.5775	27.9072
0.5766	33.2707									--																		1.03044	32.5602	27.8815
0.57664	33.2391									--																		1.03893	32.5698	27.8805
0.57015	33.2706									--																		1.04626	32.5534	27.8756
0.58371	33.2837									--																		1.06042	32.4732	27.8646
0.63575	33.2427									--																		1.0559	32.5542	27.8323
0.60535	33.2151									--																		1.06803	32.5096	27.8421
0.60955	33.1919									--																		1.06367	32.5261	27.8149
0.60468	33.2476									--																		1.06986	32.557	27.8249
0.61691	33.234									--																		1.07422	32.481	27.8166
0.61347	33.2288									--																		1.08737	32.4472	27.8004
0.62926	33.2112									--																		1.09486	32.4089	27.8023
0.59694	33.1966									--																		1.10559	32.5297	27.7924
0.62536	33.1753									--																		1.10488	32.5467	27.7972
0.62843	33.2098									--																		1.10405	--	27.7908
0.61717	33.1745									--																		1.12215	--	27.7606
0.60135	33.1507									--																		1.12251	--	27.7479
0.60521	33.1469									--																		1.12686	--	27.7513
0.62363	33.1476									--																		1.12755	--	27.7515
0.64321	33.0916									--																		1.13213	--	27.7443
0.61326	33.1111									--																		1.12697	--	27.7495
0.6027	33.0656									--																		1.14367	--	27.7324
0.64323	33.1149									--																		1.15914	--	27.7353
0.61071	33.0989									--																		1.14544	--	27.7173
0.61024	33.048									--																		1.15519	--	27.7145
0.65312	33.0898									--																		1.16199	--	27.7002
0.64092	33.0607									--																		1.17142	--	27.7036
0.66113	33.0604									--																		1.1698	--	27.6971
0.64755	33.0257									--																		1.16977	--	27.6916
0.66097	33.0636									--																		1.18834	--	27.6714
0.67103	33.0094									--																		1.17974	--	27.6789
0.65989	33.0319									--																		1.1939	--	27.672
0.61592	32.9772									--																		1.19933	--	27.659
0.64696	33.0026									--																		1.19889	--	27.6716
0.67115	33.0107									--																		1.19598	--	27.6507
0.68048	33.0067									--																		1.20305	--	27.6531
0.67456	32.9735									--																		1.21706	--	27.6427
0.65847	33.0037									--																		1.22146	--	27.6148
0.67243	32.952									--																		1.22037	--	27.6297
0.64978	32.992									--																		1.22197	--	27.6217
0.69843	32.9361									--																		1.2173	--	27.615
0.69386	32.9534									--																		1.23675	--	27.6161
0.66648	32.9633									--																		1.24425	--	27.5932
0.66942	32.9442									--																		1.25102	--	27.5959
0.68932	32.9436									--																		1.24601	--	27.5926
0.67292	32.9124									--																		1.24626	--	27.5936
0.65654	32.9282									--																		1.2544	--	27.583
0.69253	32.9201									--																		1.25977	--	27.5536
0.66587	32.8758									--																		1.26558	--	27.5577
0.68169	32.8827									--																		1.26553	--	27.5578
0.68202	32.9193									--																		1.27515	--	27.5408
0.65781	32.9241									--																		1.27291	--	27.5432
0.69013	32.8935									--																		1.28767	--	27.534
0.69125	32.9021									--																		1.29389	--	27.5195
0.71782	32.8581									--																		1.29272	--	27.5274
0.68968	32.849									--																		1.29485	--	27.5256
0.71148	32.8155									--																		1.31101	--	27.5233
0.68918	32.7894									--																		1.29599	--	27.5197
0.71387	32.8038									--																		1.30793	--	27.5041
0.67931	32.8277									--																		1.32179	--	27.4833
0.7166	32.84																											1.32244	--	27.4728
0.70025	32.803																											1.32528	--	27.4698
0.66577	32.8242																											1.3288	--	27.4478
0.71143	32.8348																											1.34569	--	27.4589
0.70889	32.8334																											1.33229	--	27.4485
0.71352	32.8438																											1.35145	--	27.4345
0.71919	32.791																											1.34491	--	27.4322
0.6903	32.8049																											1.35165	--	27.4067
0.70236	32.7683																											1.35751	--	27.3864
0.68989	32.7817																											1.36257	--	27.3914
0.72762	32.7809																											1.36708	--	27.3937
0.72433	32.7589																											1.37225	--	27.3866
0.73042	32.7748																											1.3765	--	27.3933
0.71507	32.7551																											1.39015	--	27.3775
0.7027	32.789																											1.39709	--	27.3667
0.71002	32.7549																											1.40018	--	27.3727
0.71718	32.8086																											1.39285	--	27.3838
0.7032	32.778																											1.40749	--	27.3624
0.72827	32.7003	28.2331																										1.40547	--	27.3399
0.71289	32.7105	28.1629																										1.41655	--	27.3553
0.71049	32.7113	28.1175																										1.42356	--	27.3331
0.71603	32.715	28.1667																										1.42316	--	27.3161
0.73857	32.7334	28.1597																										1.4318	--	27.3234
0.71896	32.7148	28.2444																										1.42668	--	27.3119
0.71513	32.6791	28.192																										1.45251	--	27.2994
0.74327	32.7097	28.2286																										1.46093	--	27.3084
0.73241	32.6742	28.1669																										1.46149	--	27.3059
0.72054	32.7182	28.127																										1.45325	--	27.2882
0.7201	32.6292	28.2528																										1.45276	--	27.2917
0.72242	32.7064	28.1615																										1.47336	--	27.2828
0.73507	32.6716	28.1716																										1.47819	--	27.2679
0.73057	32.6721	28.1849																										1.48352	--	27.2717
0.71154	32.6732	28.2072																										1.49353	--	27.242
0.7112	32.6272	28.1334																										1.50534	--	27.2319
0.72977	32.6759	28.1296																										1.50236	--	27.2297
0.73563	32.63	28.0932																										1.50909	--	27.2257
0.74768	32.6417	28.1483																										1.51382	--	27.2189
0.71831	32.6274	28.0929																										1.52351	--	27.2076
0.75674	32.6443	28.1711																										1.51704	--	27.2041
0.71455	32.6634	28.1481																										1.52884	--	27.1883
0.74883	32.6349	28.1171																										1.53432	--	27.2037
0.73315	32.6403	28.1362																										1.54105	--	27.1948
0.75345	32.6368	28.1819																										1.54451	--	27.1626
0.72239	32.6322	28.1984																										1.55116	--	27.1667
0.71411	32.6253	28.1591																										1.55532	--	27.1672
0.74097	32.6518	28.1235																										1.56073	--	27.1693
0.73213	32.6467	28.1732																										1.58505	--	27.1577
0.72861	32.6167	28.1305																										1.57252	--	27.1391
0.71084	32.6571	28.1468																										1.57974	--	27.1376
0.73662	32.6433	28.093																										1.59518	--	27.1362
0.72371	32.6195	28.1301																										1.57955	--	27.1341
0.74989	32.6009	28.1315																										1.60779	--	27.1168
0.72011	32.5899	28.1127																										1.59809	--	27.1217
0.7586	32.6231	28.144																										1.60232	--	27.108
0.72092	32.621	28.1222																										1.60352	--	27.0882
0.75645	32.596	28.1249																										1.63317	--	27.0912
0.76971	32.6295	28.11																										1.626	--	27.0862
0.75485	32.5943	28.1142																										1.6337	--	27.0772
0.75457	32.5595	28.1398																										1.63744	--	27.0558
0.7374	32.6118	28.1289																										1.64785	--	27.0434
0.74635	32.5936	28.1273																										1.65759	--	27.0542
0.74008	32.5586	28.1148																										1.65193	--	27.0374
0.74373	32.5815	28.1249																										1.66492	--	27.0399
0.75226	32.5959	28.0728																										1.67398	--	27.0447
0.77186	32.5724	28.082																										1.67089	--	27.0236
0.76134	32.5884	28.1011																										1.68839	--	27.0106
0.73498	32.5797	28.0799																										1.68802	--	27.0063
0.72782	32.5892	28.1051																										1.69165	--	27.0033
0.72626	32.5941	28.0885																										1.68649	--	26.9985
0.73582	32.6008	28.0798																										1.69744	--	26.9936
0.74497	32.5558	28.0972																										1.70794	--	26.9871
0.74116	32.5452	28.1012																										1.7163	--	26.9827
0.76698	32.5958	28.0948																										1.7183	--	26.9848
0.74174	32.5675	28.1136																										1.71466	--	26.977
0.7695	32.564	28.0831																										1.73037	--	26.9668
0.77118	32.5677	28.11																										1.73763	--	26.9545
0.78731	32.6052	28.1144																										1.7498	--	26.9371
0.77609	32.5887	28.0691																										1.74976	--	26.9388
0.77486	32.5646	28.0898																										1.7636	--	26.9274
0.78379	32.5985	28.0965																										1.76627	--	26.9139
0.77727	32.5537	28.0652																										1.76008	--	26.911
0.78764	32.5854	28.053																										1.77631	--	26.8988
0.78585	32.5895	28.0642																										1.77876	--	26.8822
0.78069	32.549	28.0569																										1.78899	--	26.8832
0.77869	32.5625	28.0841																										1.79499	--	26.8776
0.78431	32.5552	28.0627																										1.80916	--	26.8666
0.77684	32.5826	28.0522																										1.79384	--	26.8756
0.77272	32.5898	28.0586																										1.83033	--	26.8694
0.7659	32.5366	28.0667																										1.81809	--	26.8461
0.78082	32.5585	28.0552																										1.83572	--	26.8418
0.78239	32.5599	28.033																										1.85305	--	26.8419
0.77554	32.5099	28.0679																										1.84833	--	26.8241
0.78328	32.5427	28.0663																										1.86342	--	26.8226
0.78751	32.5593	28.0454																										1.86843	--	26.812
0.78704	32.5549	28.0386																										1.87483	--	26.8119
0.78451	32.487	28.0595																										1.8782	--	26.7999
0.79818	32.5518	28.0373																										1.87732	--	26.8032
0.78522	32.5122	28.0509																										1.89211	--	26.7846
0.7832	32.5538	28.048																										1.91001	--	26.779
0.78707	32.5262	28.0087																										1.89274	--	26.7708
0.78578	32.5371	28.0286																										1.92781	--	26.7632
0.83437	32.5036	28.0322																										1.92678	--	26.7581
0.82903	32.554	28.0497																										1.92391	--	26.7607
0.81895	32.5374	28.0198																										1.94435	--	26.7418
0.81032	32.5383	28.0185																										1.94868	--	26.7296
0.81672	32.5319	28.0269																										1.94803	--	26.7288
0.80709	32.4811	28.005																										1.96351	--	26.7241
0.82224	32.5148	28.0094																										1.96928	--	26.7334
0.81193	32.5048	28.0148																										1.97475	--	26.7186
0.83145	32.4899	28.0303																										1.97775	--	26.7117
0.83176	32.4971	28.008																										1.98797	--	26.6871
0.83875	32.5301	28.0085																										1.99801	--	26.6807
0.82862	32.4615	28.0135																										2.00261	--	26.694
0.84869	32.5123	28.0076																										2.01746	--	26.6699
0.85485	32.4968	27.977																										2.02664	--	26.6537
0.82914	32.4715	28.0236																										2.01884	--	26.6514
0.83726	32.4884	27.9861																										2.03203	--	26.6588
0.86458	32.4752	28.0016																										2.0472	--	26.6474
0.82717	32.4888	28.004																										2.05066	--	26.644
0.85917	32.4796	28.0015																										2.0527	--	26.6184
0.86125	32.496	27.9747																										2.06209	--	26.6414
0.86303	32.4699	27.9848																										2.08621	--	26.6368
0.85084	32.4998	27.9895																										2.08217	--	26.5997
0.85903	32.5053	27.9881																										2.09777	--	26.5961
0.84631	32.4879	27.9892																										2.09716	--	26.5984
0.87693	32.4764	27.9726																										2.10344	--	26.5811
0.86926	32.4828	27.9778																										2.1001	--	26.5815
0.88636	32.5112	27.9715																										2.11595	--	26.5757
0.87759	32.4766	27.9769																										2.12913	--	26.5475
0.91018	32.4654	27.9686																										2.12838	--	26.5475
0.87794	32.4599	27.9604																										2.13245	--	26.5472
0.89194	32.4783	27.9632																										2.1557	--	26.5506
0.90938	32.4585	27.9504																										2.1713	--	26.5352
0.88844	32.4925	27.9427																										2.16776	--	26.5226
0.90712	32.464	27.9517																										2.16125	--	26.5185
0.92578	32.4612	27.9653																										2.19586	--	26.516
0.88816	32.4697	27.9431																										2.18908	--	26.5076
0.9411	32.4552	27.9508																										2.20371	--	26.4958
0.90716	32.465	27.9257																										2.2155	--	26.4782
0.91144	32.4721	27.932																										2.21174	--	26.4821
0.93968	32.4513	27.9343																										2.22777	--	26.4769
0.95134	32.4168	27.9344																										2.22197	--	26.4611
0.91635	32.4894	27.9177																										2.23029	--	26.4622
0.90787	32.4674	27.9107																										2.24153	--	26.4522
0.9269	32.4702	27.9189																										2.2536	--	26.4275
0.93299	32.4456	27.9019																										2.26437	--	26.4262
0.93942	32.4617	27.9141																										2.27886	--	26.437
0.93092	32.4498	27.8977																										2.27556	--	26.4223
0.96385	32.4952	27.9025																										2.29562	--	26.4053
0.96583	32.4795	27.9129																										2.2963	--	26.4124
0.9486	32.4686	27.8639																										2.31037	--	26.3805
0.98821	32.4426	27.8882																										2.31297	--	26.38
0.94981	32.4734	27.8679																										2.33561	--	26.3766
0.97669	32.4334	27.8828																										2.33616	--	26.363
0.99016	32.4575	27.8793																										2.35541	--	26.3547
0.97634	32.4736	27.8665																										2.35368	--	26.3427
0.99824	32.4853	27.8777																										2.37158	--	26.3435
0.991	32.4741	27.8693																										2.3703	--	26.3363
1.00791	32.4884	27.8858																										2.38263	--	26.3237
1.01095	32.4682	27.8626																										2.40768	--	26.3085
1.00599	32.4357	27.859																										2.39612	--	26.3097
1.03141	32.4541	27.8444																										2.4043	--	26.3114
1.00816	32.4935	27.8557																										2.42416	--	26.2824
1.01344	32.431	27.8709																										2.42988	--	26.2827
1.0389	32.4483	27.8564																										2.43981	--	26.2785
1.012	32.4941	27.8458																										2.46508	--	26.2716
1.02052	32.4832	27.8676																										2.47607	--	26.2635
1.02418	32.4462	27.8522																										2.48252	--	26.2553
1.05556	32.4842	27.8342																										2.49139	--	26.2432
1.03024	32.4534	27.8339																										2.4946	--	26.2291
1.00635	32.4892	27.8232																											--
1.06364	32.4612	27.8296
1.05531	32.483	27.8457
1.03931	32.4787	27.8285
1.03756	32.5373	27.8328
1.03268	32.4845	27.8136
1.02979	32.4978	27.8231
1.04533	32.5	27.8198
1.01091	32.5118	27.8195
1.02456	32.5104	27.8058
1.0587	32.5387	27.8326
1.03188	32.5469	27.8058
0.98094	32.5312	27.812
1.05663	32.5501	27.8108
1.01872	32.5539	27.7993
1.00486	32.5702	27.7995
1.0098	32.561	27.8077
1.01038	32.543	27.7972
1.03864	32.561	27.7925
1.02692	32.5634	27.8017
0.97844	32.5384	27.7711
0.99506	32.5465	27.7905
1.04665	32.5483	27.7672
1.03139	32.5538	27.7627
1.02477	32.5465	27.789
1.04244	32.5459	27.7797
1.03204	32.5549	27.7693
1.01584	32.555	27.7651
1.02921	32.5181	27.7659
1.01348	32.5348	27.7718
1.0509	32.534	27.7451
1.0282	32.4981	27.7543
1.05679	32.523	27.7574
1.04478	32.507	27.7504
1.03253	32.4859	27.7466
1.0556	32.5048	27.7547
1.09201	32.5131	27.7448
1.04875	32.5543	27.7533
1.05823	32.528	27.7237
1.07334	32.5241	27.7397
1.03648	32.4986	27.7205
1.06834	32.4863	27.7247
1.09762		27.7201
1.06891		27.7198
1.07596		27.7075
1.00847		27.718
1.06432		27.7269
1.07112		27.7184
1.07322		27.7192
1.05178		27.709
1.07975		27.7054
1.04308		27.7236
1.09993		27.7112
1.07241		27.6933
1.03305		27.7168
1.11701		27.6972
1.08307		27.7063
																														--
																														--
																														--
																														--
																														--
																														--
																														--
																														--
																														--
																														--
																														--
																														--
																														--
																														--
																														--
																														--
																														--
																														--
																														--
																														--
																														--
																														--
																														--
																														--
																														--
																														--
																														--
																														--
																														--
																														--
																														--
																														--
																														--
																														--
																														--
																														--
																														--
																														--
																														--
																														--
																														--
																														--
																														--
																														--
																														--
																														--
																														--
																														--
																														--
																														--
																														--
																														--
																														--
																														--
																														--
																														--
																														--
																												--
																												--
																												--
																												--
																												--
																												--
																												--
																												--
																												--
																												--
																												--
																												--
																												--
																												--
																												--
																												--
																												--
																												--
																												--
																												--
																												--
																												--
																												--
																												--
																												--
																												--
																												--
																												--
																												--
																												--
																												--
																												--
																												--
																												--
																												--
																												--
																												--

## Sheet: Pr
Pressure	Pr-II	Pr-III	Pr-IV		Pressure	Pr-II	Pr-III	Pr-IV		Pressure	Pr-II	Pr-III	Pr-IV		Pressure	Pr-II	Pr-III	Pr-IV		Pressure	Pr-II	Pr-III	Pr-IV		Pressure	Pr-I	Pr-II	Pr-III	Pr-IV		Pressure	Pr-II	Pr-III	Pr-IV		Pressure	Pr-III	Pr-IV		Pressure	Pr-III	Pr-IV
GPa	Å^3	Å^3	Å^3		GPa	Å^3	Å^3	Å^3		GPa	Å^3	Å^3	Å^3		GPa	Å^3	Å^3	Å^3		GPa	Å^3	Å^3	Å^3		GPa	Å^3	Å^3	Å^3	Å^3		GPa	Å^3	Å^3	Å^3		GPa	Å^3	Å^3		GPa	Å^3	Å^3
Run 1 Ramp 3					Run 2 Ramp 1					Run 2 Ramp 3					Run 2 Ramp 4					Run 2 Ramp 5					Run 4 Ramp 1						Run 5 Ramp 1					Run 6 Ramp 2				Run 6 Ramp 4
5.93701	28.4419	--	--		5.78559	28.9281	--	--		5.52835	29.4182	--	--		4.99204	29.8601		--		5.22473	29.0035	--	--		0.65013	33.9938	--	--	--		4.73967	29.6789	--	--		12.0784	25.2118			17.1142	23.3191
6.06755	28.4968	--	--		5.78552	28.9307	--	--		5.71199	29.2361	--	--		5.2878	29.5303		--		5.23732	28.9918	--	--		0.84676	33.3758	--	--	--		4.52993	29.6326	--	--		12.13	25.2056			17.0786	23.1808
6.07072	28.5582	--	--		5.68593	28.9304	--	--		5.97186	28.9857	--	--		5.28509	29.247		--		5.10658	28.9882	--	--		1.11487	32.581	--	--	--		4.4559	29.7059	--	--		12.1356	25.2163			17.5297	23.0737
6.24152	28.5613	--	--		5.4725	28.9214	--	--		6.17152	28.6938	--	--		6.48285	28.9477		--		5.20586	28.9726	--	--		2.02931	31.9189	--	--	--		4.5054	29.7207	--	--		12.0648	25.2341			17.4791	23.3161
6.29699	28.5641	--	--		5.70094	28.9253	--	--		6.40111	28.3763	--	--		6.97612	28.2659		--		5.43996	28.9508	--	--		2.69009	31.3374	--	--	--		4.69566	29.5656	--	--		12.1168	25.1978			17.2411	23.1353
6.37578	28.5666	--	--		5.68406	28.9072	--	--		6.87308	28.0512	28.0578	--		7.46781	27.9084		--		5.40966	28.9033	--	--		3.40881	30.5315	--	--	--		4.80016	29.4948	--	--		12.1106	25.1378			17.4236	23.0521
6.39032	28.5577	--	--		5.54351	28.9268	--	--		7.27716	27.7622	27.7637	--		11.6717		25.9726	--		5.44732	28.8002	--	--		5.71869		28.5977	--	--		5.0277	29.3258	--	--		12.1475	25.1707			18.0156	23.063
6.39225	28.5432	--	--		5.84268	28.9157	--	--		8.6177	27.1059	26.9451	--		15.6462		23.5028	--		5.7315	28.6457	--	--		6.75102		28.1897	--	--		5.5756	28.8812	--	--		12.1953	25.1701			17.5663	23.1163
6.41366	28.5603	--	--		5.71065	28.9199	--	--		9.73052		26.7238	--		17.5738		23.0109	--		5.7978	28.4661	--	--		7.92085		27.6561	--	--		6.05237	28.6377	--	--		12.119	25.1691			17.9632	22.98
6.44646	28.5654	--	--		5.74574	28.9232	--	--		10.7652		26.137	--		18.8108		22.4216	--		5.82828	28.2618	--	--		8.79678		27.0866	--	--		6.4636	28.4477	--	--		12.124	25.0791			17.8836	23
6.45013	28.5659	--	--		5.65605	28.9398	--	--		12.0746		25.1654	--		19.9482		21.5019	--		6.19398	28.0837	--	--		9.87889		26.5145	--	--		6.84312	28.1343	--	--		12.2058	25.1382			17.6725	22.9617
6.4587	28.5677	--	--		5.69788	28.9226	--	--		12.7578		24.7466	--		21.4495			19.401		6.35333	27.9004	--	--		10.7337		25.9598	--	--		7.39095	27.8349	--	--		12.2716	25.1333			17.7782	22.9252
6.46708	28.5774	--	--		5.5279	28.9393	--	--		14.789		24.2606	--		22.1368			19.2905		6.73561	27.7331	--	--		11.6162		25.5349	--	--		7.95459	27.5396	--	--		12.2817	25.1338			17.9441	22.9725
6.48306	28.2854	--	--		5.62348	28.9412	--	--		16.2178		23.7707	--		26.0306			18.8157		6.75221	27.5298	--	--		13.1758		--	24.8323	--		8.65022	27.1803	--	--		12.2654	25.1571			18.5844	22.8806
6.48961	28.5651	--	--		5.81743	28.9405	--	--		16.6115		23.2961	--		25.6501			18.7536		7.33725	27.3395	--	--		13.7488		--	24.1149	--		9.20424	26.7336	--	--		12.2968	25.1277			17.923	22.6696
6.49446	28.5737	--	--		5.67358	28.9251	--	--		18.1624		22.764	--		25.528			18.6844		7.44404	27.1322	--	--		14.7039		--	24.2668	--		10.3941	--	26.1529	--		12.3412	25.1206			18.6842	22.7868
6.49987	28.5696	--	--		5.64452	28.9338	--	--		19.146		21.7826	--		26.2105			18.5339		7.87209	26.9101	--	--		15.3271		--	23.8787	--		12.4611	--	25.1253	--		12.3516	25.1168			19.236	22.2603
6.50327	28.3789	--	--		5.65386	28.94	--	--		20.7662		21.4206	19.2443		26.3643			18.5818		8.9325	--	26.1361	--		16.3644		--	23.283	--		13.2672	--	24.9968	--		12.3941	25.0971			19.3616	22.3784
6.57904	28.5589	--	--		5.80319	28.9212	--	--		23.5379		--	18.9027		27.4755			18.5151		9.30726	--	25.9332	--		16.8725		--	22.9443	--		13.8425	--	24.7727	--		12.4377	25.0827			19.3077	22.309
6.58567	28.5636	--	--		5.61837	28.9141	--	--		25.3404		--	18.7641		27.0615			18.3652		9.84095	--	25.6495	--		17.3832		--	22.4897	--		14.8009	--	24.5194	--		12.4402	25.0878			19.5777	22.24
6.58711	28.5703	--	--		5.66169	28.9209	--	--		27.8145			18.4683		26.868			18.5999		10.0356	--	25.4067	--		17.8878		--	22.3716	--		16.5915	--	23.1664	--		12.4339	25.0688			19.7604	22.423
6.60374	28.5514	--	--		5.54632	28.902	--	--		26.0955			18.3767		27.3946			18.5878		10.3046	--	25.1203	--		18.8563		--	22.1608	--		20.8973		21.8668			12.462	25.0517			20.2164	21.9593
6.63173	28.5635	--	--		5.5832	28.9054	--	--		29.5887			18.1691		27.6068			18.7562		10.634	--	24.864	--		19.6251		--	21.5295	--		21.0322	--		19.8262		12.5316	25.0554			20.0429	22.2946
6.64574	28.5551	--	--		5.65094	28.8931	--	--		29.8207			18.1918		27.2655			18.5759		11.4909	--	24.8444	--		21.1359		--	--	19.5266		22.4639	--		19.4249		12.5155	25.0104			20.0762	21.9259
6.65718	28.5677	--	--		5.7535	28.8827	--	--		29.649			18.1354							12.7974	--	23.6756	--		22.0858		--	--	19.3236		25.2008	--	--	19.0152		12.4825	25.0282			20.4486	21.836
6.8567	27.7991	--	--		5.92766	28.8483	--	--		29.8475			18.2021							13.6035	--	23.3607	--		22.5483		--		19.141		27.7262	--	--	18.5201		12.4897	25.0588			20.7423	21.6351
6.90266	28.2068	--	--		5.82166	28.7616	--	--		30.7586			18.0443							14.4376	--	23.593	--		24.7973		--		18.7937		29.0352	--	--	18.1768		12.5613	25.0016			21.2398	21.631
6.921	28.0004	--	--		6.32676	28.602	--	--		31.0708			18.0337							14.6654	--	23.3458	--		28.1053		--		18.175		30.8649	--	--	17.7677		12.5165	24.9945			21.0739		19.5217
6.95611	27.9004	--	--		6.60605	28.4213	--	--		31.1237			17.9166							15.3085	--	23.2029	--		29.1563		--		18.0202		32.493	--	--	17.5742		12.6152	24.9962			21.4484		19.3928
7.73473	27.5492	--	--		6.8817	28.2097	--	--		30.8867			18.0231							15.8858	--	22.7873	--		30.3055		--		17.7326		33.9303	--	--	17.4033		12.596	24.9814			22.1967		19.3077
9.02157	--	27.195	--		7.11108	27.9908	--	--		31.3501			17.875							16.2649	--	22.7035	--		31.5984		--		17.4289		34.8842	--	--	17.2337		12.7456	24.9616			22.737		19.1681
10.4311	--	26.4973	--		8.10468	27.5209	--	--		32.3181			17.8393							16.6482	--	22.1817	--		32.7855		--		17.3962		36.5137	--	--	17.2344		12.6354	24.9525			23.1883		19.1558
10.619	--	26.1541	--		8.38042	27.2638	--	--		31.4635			17.9378							17.3837	--	22.0815	--		34.1151		--		17.3407		38.9257	--	--	16.9711		12.693	24.9599			23.6739		19.0869
11.4349	--	25.827	--		8.93223	27.0432	--	--		31.3867			17.8525							18.1081	--	21.7583	--		35.2607		--		17.2796		39.6905	--	--	16.7968		12.7215	24.9306			23.9431		18.8611
11.4382	--	25.7267	--		9.70109		26.5309	--		31.9629			17.9368							18.0792	--	21.5893	--		39.3895				16.8184		40.5636	--	--	16.7982		12.7771	24.9462			23.4082		18.9849
12.6668	--	24.7217	--		10.1855		26.2905	--		31.8734			17.9109							18.9286	--	21.3597	--		40.7359				16.6272		40.7236	--	--	16.6896		12.7891	24.8956			22.8313		19.1529
14.8498	--	23.7919	--		10.7404		25.3209	--		31.5676			17.9407							19.5273		21.3193			41.94				16.5669							12.8027	24.9268			23.9835		18.8568
17.6974	--	22.5824	--		11.659		25.1119	--		31.9673			17.9802							20.5849	--		19.2637		44.0787				16.2786							12.7811	24.9202			24.1186		18.7948
19.778		21.873			14.1541		24.3981	--		31.8561			17.8481							21.3968	--		18.9878		44.1633				16.285							12.7518	24.859			24.0432		18.9408
20.565			19.5867		15.4918		23.8647	--		32.9455			17.8734							22.1491	--		18.8916		44.7556				16.2578							12.7835	24.8824			24.4458		18.7235
21.4826	--		19.2569		15.8574		23.6742	--		32.6061			18.008							23.2001	--		18.7448		45.2893				16.2138							12.8465	24.8692			24.6379		18.8688
22.7836			19.1007		17.3201		22.8232	--		32.909			17.8253							23.9854	--		18.5419		45.5393				16.2038							12.8678	24.8731			24.7031		18.756
23.5906	--	--	19.0423		19.0334		22.0765	--												24.0952	--		18.5295													13.0059	24.8509			25.9038		18.583
25.0695	--	--	18.909		19.9108		21.7786	--												24.7951	--		18.5366													12.992	24.8775			26.0958		18.5638
27.3612	--	--	18.7267		21.037		--	19.5066																												12.9751	24.8252			25.7362		18.5379
27.4463	--	--	18.4935		22.3636			19.3796																												12.9786	24.8041			25.4761		18.4373
31.1324	--	--	18.0926		23.77			19.1713																												13.0033	24.8181			26.3348		18.415
32.9856	--	--	17.6005		24.9739			19.0446																												13.0201	24.8288			26.8151		18.3992
34.8984	--	--	17.2472		25.542			19.0331																												13.0687	24.8112			26.8859		18.322
34.9171	--	--	17.2023		26.6677			18.6399																												13.0322	24.7645			27.0828		18.4304
35.2856	--	--	17.4487		27.2907			18.4979																												13.087	24.7738			26.3338		18.3202
35.5593	--	--	17.0609		27.9227			18.2325																												13.1835	24.7686			26.7694		18.0845
36.35	--	--	16.996		29.4484			17.7313																												13.1725	24.7268			27.0253		18.1249
37.402	--	--	16.9091		30.0371			17.9924																												13.1865	24.7458			27.4224		18.1788
37.6239	--	--	16.9169		31.0535			17.6488																												13.2007	24.7149			27.7882		18.1078
37.7588	--	--	16.9479		32.4319			17.6522																												13.2473	24.6944			28.0729		17.9929
37.7837	--	--	16.9374		33.7378			17.4088																												13.2867	24.6953			27.9805		18.2724
37.8853	--	--	16.9736		34.7351			17.3979																												13.3397	24.676			28.4476		18.0345
37.9424	--	--	16.9206		35.2833			17.2472																												13.3622	24.6715			29.3433		17.9293
38.3558	--	--	16.9777		36.7569			17.0922																												13.424	24.6525			28.8997		18.1302
38.4971	--	--	16.8221		36.3203			17.0927																												13.4377	24.6506			29.291		18.1382
38.5196	--	--	16.8755		36.5201			17.1037																												13.4258	24.6378			29.9322		17.8943
38.5649	--	--	16.8711		37.4869			16.9939																												13.4387	24.644			30.1499		17.9471
38.7276	--	--	16.9544		37.3675			17.0452																												13.4597	24.5802			30.0736		17.9456
38.9452	--	--	16.682		37.6173			16.9518																												13.4754	24.5447			30.3134		17.8066
39.1344	--	--	16.9157		38.1213			16.9521																												13.5506	24.5927			29.9994		17.8874
					38.3779			16.8824																												13.6221	24.5342			30.2627		17.728
					38.915			16.8449																												13.6755	24.5453			30.6972		17.8535
																																				13.7256	24.535			30.3971		17.7822
																																				13.7764	24.5466			30.7553		17.6992
																																				13.8197	24.4876			31.1196		17.5036
																																				13.8119	24.4992
																																				13.8052	24.4705
																																				13.8874	24.4593
																																				13.9982	24.4605
																																				14.0721	24.4201
																																				14.0768	24.3558
																																				14.1732	24.3772
																																				14.2689	24.3838
																																				14.2467	24.3212
																																				14.3503	24.3119
																																				14.3538	24.3285
																																				14.4207	24.279
																																				14.5749	24.2783
																																				14.6058	24.3001
																																				14.6275	24.2633
																																				14.6105	24.1974
																																				14.6855	24.2135
																																				14.7397	24.2055
																																				14.8196	24.1119
																																				14.8513	24.1372
																																				14.9143	24.1348
																																				14.9898	24.0718
																																				15.1293	24.1134
																																				15.2421	24.0629
																																				15.2232	24.0284
																																				15.3212	24.0288
																																				15.3244	23.9696
																																				15.4057	23.978
																																				15.5843	23.9062
																																				15.5965	23.9131
																																				15.7295	23.797
																																				15.9988	23.8177
																																				16.1749	23.736
																																				16.1756	23.6695
																																				16.3562	23.571
																																				16.457	23.5833
																																				16.5629	23.5128
																																				16.8154	23.4247
																																				17.0709	23.294
																																				17.6809	23.1733
																																				17.7134	23.1262
																																				17.9587	23.0966
																																				18.0898	23.024
																																				18.1898	22.9465
																																				18.4882	22.903
																																				18.5875	22.8178
																																				18.6892	22.7334
																																				18.8603	22.5791
																																				19.057	22.5114
																																				19.1895	22.4139
																																				19.4838	22.38
																																				19.5102	22.3021
																																				19.8031	22.2678
																																				20.6176	21.8259
																																				20.7524	21.8578
																																				20.9408	--	19.7201
																																				21.7121	--	19.5589
																																				21.8985	--	19.416
																																				22.1967	--	19.2817
																																				22.4163	--	19.368
																																				22.5113	--	19.2973
																																				22.6544	--	19.2492
																																				22.8217	--	19.2782
																																				23.091	--	19.1353
																																				23.2984		19.2755
																																				23.8387		19.0606
																																				24.2897		19.0188
																																				24.639		18.9378
																																				24.6538		18.9071
																																				24.8923		18.7834
																																				25.0311		18.7355
																																				25.3466		18.7941
																																				25.3164		18.6839
																																				25.8622		18.63
																																				25.9663		18.732
																																				25.9213		18.558
																																				26.0399		18.5945
																																				26.3221		18.6535
																																				26.3284		18.5621
																																				26.4916		18.5173
																																				26.4788		18.6461
																																				26.7414		18.5024
																																				26.6818		18.4679
																																				26.927		18.5028
																																				26.9698		18.5396
																																				26.7752		18.455
																																				27.1538		18.4179
																																				27.0807		18.4064
																																				26.9855		18.429
																																				27.3608		18.4602
																																				27.1295		18.4058
																																				27.1103		18.4533
																																				27.3383		18.4841
																																				27.2253		18.3776
																																				27.4555		18.3678
																																				27.5495		18.3761
																																				27.3292		18.4701
																																				27.5406		18.3714
																																				27.216		18.3469
																																				27.3346		18.4596
																																				27.3201		18.35
																																				27.5778		18.3476
																																				27.6199		18.345
																																				27.636		18.3518
																																				27.6807		18.3377
																																				27.9061		18.4319
																																				27.6417		18.3077
																																				27.7737		18.2994
																																				27.6345		18.3061
																																				27.6241		18.2957
																																				27.6536		18.4215
																																				27.6577		18.3229
																																				27.7001		18.2989
																																				27.423		18.3323
																																				27.7697		18.2965
																																				27.8238		18.3415
																																				27.8029		18.3305
																																				27.8451		18.2867
																																				27.8142		18.2997
																																				27.6696		18.2886
																																				27.7846		18.2827
																																				27.785		18.3147
																																				27.8387		18.3997
																																				27.7049		18.2983
																																				27.7743		18.3158
																																				27.6064		18.2982
																																				27.7207		18.2726
																																				27.8272		18.287
																																				27.9108		18.3978
